# Supplementary material for: Work autonomy and its associated factors among nurses working in South Gondar zone public hospitals, Amhara regional state, Northcentral Ethiopia: Institution-based cross-sectional study
Source: PLoS One. 2026 Feb 13;21(2):e0339208. doi: 10.1371/journal.pone.0339208 (PMC12904413; doi:10.1371/journal.pone.0339208)
Supplement: S1 Data — (XLSX) [file pone.0339208.s001.xlsx]

## Sheet: reason_2
unit	Sex	maritalcat	Education	ageofnurse	jobtraining	Experience	workshift	autoo	autoo2	autoo3	autoo4	autoo5	Organizationa	association	Supervisor	furthereducation	Bothered	Recognition	support	Wishtostay	teamworksatisfaction	autonomy	autonom	autno1	autno2
4	1	2	3	1	2	1	1	2	4	5	5	4	1	1	1	2	2	2	1	2	2	4	2	1	1
1	1	1	2	2	2	1	1	5	5	4	2	3	1	1	1	1	2	1	1	2	2	3.8	2	1	1
3	1	2	2	2	2	2	2	4	3	4	5	5	2	1	2	1	2	1	2	2	2	4.2	2	1	1
1	2	2	2	3	2	1	1	3	3	5	5	4	2	1	1	2	2	1	2	2	1	4	2	1	1
1	1	1	1	1	2	2	1	5	2	5	2	5	1	2	2	1	2	2	2	2	2	3.8	2	1	1
1	1	1	2	1	2	2	1	5	2	5	5	5	2	2	1	2	2	2	2	2	2	4.4	2	1	1
2	1	2	2	2	2	2	2	3	5	5	5	5	2	1	1	2	2	1	2	2	2	4.6	2	1	1
2	1	2	2	2	2	2	2	5	5	5	5	3	2	2	1	2	2	1	1	2	2	4.6	2	1	1
8	1	2	2	2	2	1	1	5	5	5	5	5	1	1	1	1	2	2	1	2	2	5	2	1	1
2	1	2	2	1	2	2	2	2	5	5	5	5	2	2	2	2	2	2	2	2	2	4.4	2	1	1
4	1	1	2	1	2	2	2	3	2	4	2	4	1	2	2	2	2	2	2	2	1	3	2	1	1
1	2	1	1	2	2	2	1	3	4	4	5	4	2	1	1	2	2	1	2	2	2	4	2	1	1
4	2	2	2	2	2	1	1	2	3	2	5	4	2	1	2	2	2	1	2	2	2	3.2	2	1	1
1	1	1	2	2	2	2	2	5	5	5	5	5	2	2	2	1	2	2	2	2	2	5	2	1	1
1	2	2	2	2	2	2	2	5	5	5	4	5	2	2	2	2	2	2	2	2	2	4.8	2	1	1
6	1	2	2	1	2	2	1	5	4	5	5	5	1	1	2	2	2	2	2	2	2	4.8	2	1	1
1	2	2	2	2	2	1	2	5	5	2	2	5	2	1	2	1	2	2	2	2	2	3.8	2	1	1
7	1	2	2	1	2	1	1	2	3	2	5	5	1	1	1	1	2	1	1	2	2	3.4	2	1	1
7	2	2	2	1	2	2	1	3	2	5	5	5	1	1	1	1	2	1	1	2	2	4	2	1	1
4	1	1	2	1	2	2	1	4	3	3	5	3	1	2	2	2	2	1	2	2	2	3.6	2	1	1
1	2	1	2	1	2	1	1	2	2	5	5	5	1	2	2	2	2	1	1	2	2	3.8	2	1	1
1	1	1	2	1	2	2	2	5	5	4	5	4	2	2	2	2	2	2	2	2	2	4.6	2	1	1
4	2	2	2	2	2	1	1	4	4	5	5	5	1	1	1	1	2	1	1	2	2	4.6	2	1	1
2	2	2	2	1	2	2	2	1	1	1	1	5	2	2	2	2	2	2	2	2	2	1.8	1	2	2
4	1	2	2	2	2	2	2	3	3	2	2	2	2	2	2	2	2	2	2	2	2	2.4	1	2	2
7	1	2	2	3	2	2	2	3	3	1	2	4	1	1	2	2	1	1	1	2	1	2.6	2	1	1
2	2	1	2	1	2	1	1	1	2	1	1	1	1	1	1	1	1	1	1	1	1	1.2	1	2	2
2	1	2	2	2	2	1	1	2	1	1	1	2	1	1	1	1	1	1	2	1	1	1.4	1	2	2
1	2	2	2	1	1	2	2	1	1	1	1	1	2	1	2	1	1	2	2	2	2	1	1	2	2
4	2	2	2	2	2	2	1	1	3	3	1	5	1	1	1	1	1	1	2	2	2	2.6	2	1	1
2	2	1	2	2	1	2	2	3	2	2	3	3	2	2	2	2	2	2	2	2	2	2.6	2	1	1
2	2	2	2	1	1	1	1	3	2	3	1	4	1	2	1	2	2	1	1	2	2	2.6	2	1	1
2	2	2	2	2	2	1	2	4	4	2	2	4	2	2	2	2	2	1	2	2	2	3.2	2	1	1
2	2	1	2	2	2	2	2	5	1	3	1	3	2	2	1	1	1	2	1	2	2	2.6	2	1	1
2	2	1	2	1	2	2	2	5	4	2	5	4	2	2	2	2	2	2	2	2	2	4	2	1	1
2	1	2	2	1	1	1	1	5	4	4	1	3	1	2	2	2	2	1	1	2	2	3.4	2	1	1
2	2	1	2	1	2	1	2	5	3	5	4	3	2	2	2	2	2	2	1	2	2	4	2	1	1
6	2	2	2	1	2	1	2	5	1	5	3	3	1	2	1	2	1	2	2	2	2	3.4	2	1	1
2	1	1	2	3	2	1	1	2	2	2	2	2	1	1	2	2	1	2	2	2	1	2	1	2	2
2	2	2	2	1	2	2	2	3	3	3	3	3	2	2	2	2	2	2	2	2	2	3	2	1	1
4	2	1	2	2	2	2	2	3	5	5	3	3	1	1	1	2	2	1	2	2	2	3.8	2	1	1
4	1	2	3	2	1	2	1	3	2	2	3	3	1	2	2	1	1	1	2	2	2	2.6	2	1	1
4	2	2	2	2	1	2	1	2	4	1	1	1	2	2	1	2	2	1	1	2	2	1.8	1	2	2
4	1	2	2	2	1	2	2	3	4	3	4	4	2	1	1	2	1	2	1	2	2	3.6	2	1	1
1	2	1	2	2	1	1	1	4	5	5	1	2	1	2	1	2	2	1	2	2	1	3.4	2	1	1
6	2	1	2	2	2	2	1	4	3	1	2	3	2	2	1	1	2	2	2	2	2	2.6	2	1	1
6	2	1	2	2	1	1	1	2	1	5	1	2	1	1	1	1	1	1	1	2	1	2.2	1	2	2
6	2	2	2	1	2	2	1	5	4	3	2	5	1	1	2	2	2	1	1	2	1	3.8	2	1	1
4	1	2	2	2	2	2	2	4	5	2	5	5	2	2	2	2	2	2	2	2	2	4.2	2	1	1
4	2	2	2	2	2	1	2	1	5	3	1	1	2	2	2	2	2	2	2	2	2	2.2	1	2	2
2	1	2	2	1	2	1	1	4	1	1	1	1	1	1	1	1	1	1	1	1	1	1.6	1	2	2
6	1	1	2	2	2	1	1	2	3	1	1	2	2	2	1	1	1	1	1	2	2	1.8	1	2	2
6	1	1	2	3	2	1	1	1	2	1	1	1	2	1	1	2	1	2	1	1	2	1.2	1	2	2
4	1	1	2	1	2	1	1	1	3	3	1	1	1	2	1	1	1	1	2	2	1	1.8	1	2	2
1	1	1	2	1	2	2	2	2	3	1	1	2	1	1	1	1	1	2	1	2	1	1.8	1	2	2
1	1	2	2	1	1	1	1	2	1	1	1	2	1	1	1	1	1	1	1	1	1	1.4	1	2	2
1	2	1	2	1	1	1	1	1	1	1	1	1	1	1	1	1	1	1	1	1	1	1	1	2	2
1	1	1	2	1	2	1	1	2	3	1	1	2	1	1	2	1	1	2	2	1	1	1.8	1	2	2
1	1	1	2	1	1	2	1	2	2	2	1	2	2	1	1	2	2	2	2	2	2	1.8	1	2	2
5	2	1	2	1	1	1	1	2	2	2	4	4	1	2	1	1	1	1	1	1	1	2.8	2	1	1
6	1	2	2	2	2	1	1	1	1	2	2	1	1	1	1	1	1	1	1	1	1	1.4	1	2	2
6	2	1	2	1	2	2	2	2	1	1	1	2	2	2	2	2	2	2	2	2	2	1.4	1	2	2
6	1	2	2	1	2	2	1	3	1	1	1	3	1	2	2	2	2	2	2	1	1	1.8	1	2	2
6	1	2	2	2	2	1	1	3	2	1	1	2	2	1	1	1	1	1	1	1	2	1.8	1	2	2
2	2	2	2	1	1	1	2	1	1	1	1	1	1	2	1	1	1	1	1	1	1	1	1	2	2
2	2	2	2	1	2	2	2	1	2	1	1	3	2	2	1	2	1	2	1	2	2	1.6	1	2	2
2	1	2	2	1	2	1	1	5	1	1	2	2	1	1	1	1	1	2	1	1	1	2.2	1	2	2
2	2	2	2	1	1	1	2	5	5	1	1	3	1	2	1	1	2	1	1	2	1	3	2	1	1
2	2	2	2	1	2	1	2	3	1	1	1	2	2	2	1	1	2	1	1	2	2	1.6	1	2	2
2	1	2	2	1	1	2	2	3	2	1	1	1	1	1	2	2	1	2	2	1	1	1.6	1	2	2
6	1	2	2	2	1	1	1	3	3	4	2	1	1	2	1	2	2	1	1	1	1	2.6	2	1	1
2	2	2	2	2	1	2	1	1	2	1	1	3	1	1	1	1	1	1	1	2	1	1.6	1	2	2
5	1	2	2	1	2	2	1	2	3	2	2	3	2	1	2	2	1	2	2	1	2	2.4	1	2	2
2	2	2	2	1	1	2	2	2	2	2	1	1	1	1	1	2	1	1	2	1	1	1.6	1	2	2
1	2	1	2	2	2	2	2	4	4	1	3	3	2	1	1	2	2	2	2	2	2	3	2	1	1
2	2	2	2	1	2	1	1	2	2	1	3	2	1	1	1	2	1	1	1	1	1	2	1	2	2
5	1	2	2	2	1	2	2	2	2	3	2	2	2	1	1	1	1	2	2	2	2	2.2	1	2	2
1	2	2	2	2	2	2	1	2	4	1	2	3	2	2	2	2	1	1	1	2	2	2.4	1	2	2
1	2	2	2	2	1	1	2	2	2	3	1	2	2	1	1	2	2	2	2	1	2	2	1	2	2
2	1	1	2	1	2	2	2	3	2	3	2	2	1	2	1	2	1	2	1	1	1	2.4	1	2	2
2	2	2	2	1	2	1	2	2	1	1	1	5	1	1	1	2	1	1	1	1	1	2	1	2	2
1	1	2	3	1	1	2	2	5	1	5	1	2	2	1	2	2	1	1	1	2	2	2.8	2	1	1
4	1	1	2	1	1	1	1	2	2	1	3	4	1	1	1	1	1	1	1	1	1	2.4	1	2	2
8	2	1	2	1	2	2	2	4	2	5	3	2	1	1	1	1	2	2	2	2	1	3.2	2	1	1
2	1	2	2	2	2	1	2	4	4	4	3	3	2	2	2	2	2	1	1	1	2	3.6	2	1	1
4	2	1	2	1	2	1	2	2	1	1	3	3	2	2	2	2	2	1	2	2	2	2	1	2	2
5	2	2	2	2	2	2	2	4	5	3	3	3	1	1	2	2	1	2	1	1	1	3.6	2	1	1
8	2	2	2	2	2	1	2	4	3	2	3	2	2	2	2	1	2	2	2	1	2	2.8	2	1	1
3	1	1	2	1	1	2	2	4	2	1	1	1	1	1	2	2	2	2	1	1	1	1.8	1	2	2
6	1	1	2	1	1	1	2	4	2	3	3	4	1	2	2	2	2	1	1	1	1	3.2	2	1	1
3	2	1	2	1	1	1	2	2	2	2	2	3	2	1	2	1	2	2	1	1	2	2.2	1	2	2
5	1	1	2	2	1	2	1	4	4	3	1	3	1	1	2	2	1	1	1	2	1	3	2	1	1
4	1	1	2	2	2	1	1	4	4	2	2	1	1	2	2	2	2	1	1	1	1	2.6	2	1	1
2	2	1	2	1	1	2	1	2	1	1	2	4	2	1	2	2	1	2	1	1	2	2	1	2	2
4	1	1	1	1	2	2	2	3	3	3	4	3	1	1	1	2	1	1	2	1	1	3.2	2	1	1
7	2	1	2	1	2	1	1	1	1	1	2	2	1	2	1	2	2	1	1	1	1	1.4	1	2	2
8	1	1	2	2	1	1	1	4	3	4	3	3	1	2	1	2	1	2	2	1	1	3.4	2	1	1
8	1	2	2	2	2	1	2	3	2	3	1	1	1	1	1	2	1	2	1	1	1	2	1	2	2
4	2	2	2	1	1	1	1	4	2	2	2	4	2	2	1	1	1	1	1	2	2	2.8	2	1	1
6	1	2	2	2	1	1	1	3	3	2	4	3	1	2	2	2	2	1	2	2	1	3	2	1	1
4	2	1	2	1	1	1	1	3	1	3	2	1	1	1	2	2	2	1	1	1	1	2	1	2	2
4	1	1	2	2	2	2	1	4	2	4	3	2	2	1	1	2	2	2	2	1	2	3	2	1	1
1	1	2	1	2	2	1	2	3	3	3	4	3	1	2	2	2	1	2	2	2	1	3.2	2	1	1
3	1	2	2	2	1	1	1	4	2	1	1	1	1	1	1	2	2	2	1	1	1	1.8	1	2	2
6	1	1	2	2	2	2	2	4	2	4	2	2	1	2	2	2	2	2	1	1	1	2.8	2	1	1
7	1	2	2	1	1	2	1	1	1	5	1	1	1	2	2	1	1	1	1	2	1	1.8	1	2	2
1	2	2	2	2	1	2	2	5	3	4	2	2	2	2	1	1	2	2	2	1	2	3.2	2	1	1
1	2	1	1	2	2	1	1	4	4	3	1	2	2	2	2	1	1	1	1	1	2	2.8	2	1	1
3	2	2	2	2	2	2	1	4	4	2	3	3	1	2	2	2	2	1	2	1	1	3.2	2	1	1
3	1	2	2	1	2	1	1	1	1	5	1	2	1	2	2	2	2	1	1	1	1	2	1	2	2
1	2	2	2	2	2	2	1	2	2	5	3	3	2	2	2	2	2	2	2	2	2	3	2	1	1
7	1	1	2	1	1	2	2	2	2	2	3	4	2	2	2	2	2	2	2	2	2	2.6	2	1	1
6	1	1	3	2	1	1	1	1	1	1	1	1	1	1	1	1	1	1	1	1	1	1	1	2	2
8	1	1	2	1	2	2	1	4	5	3	2	2	1	1	1	2	2	2	2	2	1	3.2	2	1	1
5	1	1	1	1	2	1	2	4	4	4	2	5	2	2	1	1	1	1	1	1	2	3.8	2	1	1
3	2	2	2	2	1	2	1	5	5	4	2	3	1	2	1	1	2	2	2	2	1	3.8	2	1	1
8	2	1	1	1	2	2	2	4	3	4	2	5	1	2	2	2	1	1	2	2	1	3.6	2	1	1
7	2	2	2	2	1	1	2	5	3	3	1	3	1	1	1	2	2	1	1	1	1	3	2	1	1
1	2	2	1	2	2	2	1	3	4	2	2	2	1	1	1	2	2	2	1	1	1	2.6	2	1	1
7	1	2	2	2	1	1	2	3	3	3	1	3	1	1	1	2	1	2	2	1	1	2.6	2	1	1
8	2	2	1	2	1	1	1	4	4	4	2	2	1	1	1	2	1	1	2	2	1	3.2	2	1	1
3	1	1	2	1	2	1	2	5	2	3	5	4	2	1	2	2	1	1	2	2	2	3.8	2	1	1
4	1	2	3	1	2	1	1	2	4	1	1	4	1	1	1	2	1	2	1	1	1	2.4	1	2	2
1	2	1	2	2	2	1	1	5	5	4	2	3	1	1	1	1	1	1	1	2	1	3.8	2	1	1
3	2	2	2	2	1	1	2	4	3	4	1	5	2	1	2	1	2	1	2	2	2	3.4	2	1	1
1	2	2	2	3	2	1	1	3	3	3	1	4	2	1	1	2	1	1	2	2	2	2.8	2	1	1
1	1	1	1	1	1	2	1	1	2	1	2	2	1	2	2	1	1	2	2	1	1	1.6	1	2	2
1	1	1	2	1	1	2	1	1	2	2	1	1	2	2	1	2	2	2	2	2	2	1.4	1	2	2
2	1	2	2	2	2	2	2	3	1	1	1	2	2	1	1	2	1	1	2	2	2	1.6	1	2	2
2	1	2	2	2	2	2	2	1	1	1	1	3	2	2	1	2	1	1	1	1	2	1.4	1	2	2
8	1	2	2	2	2	1	1	1	1	1	1	1	1	1	1	1	2	2	1	1	1	1	1	2	2
2	2	2	2	1	1	1	2	2	1	1	1	1	2	2	2	2	2	2	2	2	2	1.2	1	2	2
4	1	1	2	1	2	2	2	3	2	4	2	4	1	2	2	2	1	2	2	1	1	3	2	1	1
1	2	1	1	2	2	2	1	3	4	4	5	4	2	1	1	2	2	1	2	2	2	4	2	1	1
4	2	2	2	2	2	1	1	2	3	2	2	2	2	1	2	2	1	1	2	1	2	2.2	1	2	2
1	1	1	2	2	1	2	2	1	1	1	2	2	2	2	2	1	2	2	2	2	2	1.4	1	2	2
1	2	2	2	2	1	2	2	5	5	5	4	5	2	2	2	2	2	2	2	2	2	4.8	2	1	1
6	2	2	2	1	2	2	1	5	4	1	1	2	1	1	2	2	2	2	2	1	1	2.6	2	1	1
1	1	2	2	2	1	1	2	1	1	2	2	1	2	1	2	1	1	2	2	2	2	1.4	1	2	2
7	1	2	2	1	2	1	1	2	3	2	1	1	1	1	1	1	1	1	1	1	1	1.8	1	2	2
7	1	2	2	1	1	2	1	3	2	1	1	1	1	1	1	1	1	1	1	1	1	1.6	1	2	2
4	1	1	2	1	2	2	1	4	3	3	2	3	1	2	2	2	2	1	2	1	1	3	2	1	1
1	2	1	2	1	1	1	1	2	2	1	1	1	1	2	2	2	1	1	1	2	1	1.4	1	2	2
1	1	1	2	1	1	2	2	5	1	4	5	4	2	2	2	2	2	2	2	2	2	3.8	2	1	1
4	2	2	2	2	1	1	1	4	4	5	5	5	1	1	1	1	1	1	1	1	1	4.6	2	1	1
7	1	1	2	1	2	2	1	3	2	2	1	1	1	1	1	1	1	2	2	2	1	1.8	1	2	2
3	2	2	2	2	1	1	1	2	1	3	1	1	1	1	1	1	1	1	1	1	1	1.6	1	2	2
3	1	2	2	3	1	2	1	1	1	4	2	5	2	2	2	1	2	2	2	2	2	2.6	2	1	1
4	2	2	2	3	2	2	2	3	3	3	2	4	1	2	1	1	1	1	1	2	1	3	2	1	1
4	1	2	2	1	1	2	1	2	1	1	2	2	2	1	2	2	1	2	2	2	2	1.6	1	2	2
1	2	2	2	2	1	1	2	3	1	1	1	1	1	2	2	1	1	2	2	1	1	1.4	1	2	2
6	1	2	2	2	1	2	2	2	2	2	1	1	1	1	2	1	1	1	2	1	1	1.6	1	2	2
8	2	2	2	2	2	1	2	4	3	2	3	3	2	1	1	2	2	1	1	2	2	3	2	1	1
5	1	1	2	1	2	2	2	2	3	3	2	3	1	1	2	2	2	2	2	2	1	2.6	2	1	1
4	2	2	2	3	1	1	2	1	2	1	2	3	2	1	1	2	2	2	1	2	2	1.8	1	2	2
4	1	1	2	1	1	2	2	3	2	4	2	2	1	1	1	2	2	2	2	2	1	2.6	2	1	1
6	2	2	2	3	2	2	1	1	1	1	1	3	1	1	1	1	1	2	1	2	1	1.4	1	2	2
6	1	1	2	2	2	2	1	3	3	3	2	2	1	1	1	1	2	2	2	1	1	2.6	2	1	1
6	2	2	2	2	2	1	1	3	3	3	2	2	1	1	1	1	1	1	1	1	1	2.6	2	1	1
5	2	1	2	2	2	2	1	3	3	3	1	5	1	1	1	1	1	1	1	1	1	3	2	1	1
6	1	1	2	2	2	1	2	3	5	3	2	4	1	1	1	2	1	1	1	1	1	3.4	2	1	1
6	2	1	2	1	1	1	1	3	1	3	1	4	1	1	1	2	1	1	1	1	1	2.4	1	2	2
7	2	1	2	1	1	1	2	3	3	3	1	3	1	1	1	2	1	1	1	1	1	2.6	2	1	1
7	1	2	2	2	2	1	1	3	2	3	3	3	2	1	1	2	1	1	1	2	2	2.8	2	1	1
3	2	1	1	2	2	2	1	4	3	3	1	1	1	1	1	1	1	2	2	1	1	2.4	1	2	2
3	1	1	1	1	1	1	1	4	2	2	3	3	2	2	2	1	1	1	1	2	2	2.8	2	1	1
1	1	1	2	2	1	2	1	4	4	4	3	2	1	1	1	2	1	1	2	1	1	3.4	2	1	1
1	2	1	2	1	1	1	1	2	2	2	2	1	1	1	1	1	1	1	1	1	1	1.8	1	2	2
8	1	2	2	2	1	1	1	3	5	4	3	3	2	1	2	2	1	1	2	2	2	3.6	2	1	1
8	2	1	2	1	1	1	1	2	2	1	2	2	1	1	1	1	1	1	1	1	1	1.8	1	2	2
2	1	1	2	1	1	1	1	2	3	3	2	3	1	1	1	1	1	1	1	1	1	2.6	2	1	1
2	2	1	2	2	1	1	1	2	2	2	2	2	1	1	1	1	1	1	1	1	1	2	1	2	2
4	1	1	2	1	2	1	1	3	3	3	1	3	1	1	1	2	1	1	2	1	1	2.6	2	1	1
1	2	1	2	1	2	1	1	3	3	1	1	3	1	1	1	2	1	1	1	1	1	2.2	1	2	2
7	1	1	2	1	1	1	1	3	2	3	2	3	1	2	2	2	1	1	1	1	1	2.6	2	1	1
7	1	1	2	1	2	2	1	3	3	4	3	3	2	1	1	1	1	1	2	1	2	3.2	2	1	1
8	2	2	2	2	1	1	1	3	2	3	1	3	1	1	2	2	2	1	1	1	1	2.4	1	2	2
8	1	2	2	1	1	1	1	2	2	2	3	2	2	1	2	2	2	2	2	1	2	2.2	1	2	2
6	1	2	2	1	2	2	1	3	3	4	2	3	2	1	1	2	1	1	1	2	2	3	2	1	1
6	2	2	1	1	2	2	2	4	1	3	3	3	2	1	2	2	1	1	2	2	2	2.8	2	1	1
8	1	1	2	1	2	1	1	3	3	3	3	4	1	2	1	1	1	1	1	1	1	3.2	2	1	1
5	1	1	2	2	2	1	1	2	1	1	1	1	1	1	1	2	1	1	1	1	1	1.2	1	2	2
1	2	1	2	1	1	1	2	3	1	3	1	3	2	2	1	1	1	1	1	2	2	2.2	1	2	2
2	1	1	2	1	2	1	1	3	2	4	2	3	1	2	2	2	2	1	2	1	1	2.8	2	1	1
7	2	1	1	1	1	1	1	1	3	3	1	1	1	1	1	2	1	1	1	1	1	1.8	1	2	2
7	1	1	2	1	1	1	2	3	2	3	1	3	1	2	2	2	1	1	1	1	1	2.4	1	2	2
3	2	1	2	1	2	2	2	3	3	1	1	2	2	2	2	2	2	2	2	2	2	2	1	2	2
3	2	1	2	1	2	2	2	3	3	3	2	3	2	2	1	2	1	1	2	2	2	2.8	2	1	1
1	1	1	2	1	1	1	2	2	1	3	2	3	1	1	1	2	2	1	2	1	1	2.2	1	2	2
1	2	1	2	1	2	2	2	4	3	4	5	3	2	2	2	2	2	2	2	2	2	3.8	2	1	1
3	2	2	2	2	2	1	1	4	4	4	3	3	2	1	2	2	2	2	2	2	2	3.6	2	1	1
3	1	2	2	3	1	1	2	3	4	3	1	1	1	1	2	2	2	1	1	1	1	2.4	1	2	2
4	1	2	2	3	2	2	2	4	2	4	3	3	1	2	1	2	2	1	2	2	1	3.2	2	1	1
4	1	2	2	1	2	1	1	2	3	2	1	1	1	1	1	1	1	1	1	1	1	1.8	1	2	2
7	1	1	2	2	1	2	1	4	2	2	2	2	1	1	1	1	1	1	1	2	1	2.4	1	2	2
7	2	1	2	2	2	2	2	2	3	3	3	4	2	2	2	2	1	2	2	1	2	3	2	1	1
6	1	1	2	1	1	1	2	4	3	2	2	2	1	2	2	1	2	2	1	1	1	2.6	2	1	1
6	2	1	2	1	1	1	1	4	2	5	3	3	2	2	2	1	1	2	2	1	2	3.4	2	1	1
6	1	1	2	1	1	1	1	3	1	1	2	1	1	1	1	1	1	1	1	1	1	1.6	1	2	2
6	1	1	2	1	1	2	2	5	3	3	2	2	1	2	2	2	1	2	2	2	1	3	2	1	1
6	2	1	2	1	1	2	1	4	3	3	2	3	2	1	1	2	2	2	1	2	2	3	2	1	1
6	1	1	2	1	1	1	1	2	2	2	1	2	1	2	2	2	2	1	1	1	1	1.8	1	2	2
5	2	2	2	2	2	1	1	2	3	2	1	3	1	1	1	1	1	1	1	1	1	2.2	1	2	2
5	1	2	2	2	1	1	1	2	2	2	2	2	1	1	2	2	2	2	1	1	1	2	1	2	2
7	2	2	2	2	1	2	2	3	1	3	2	1	1	2	2	2	2	2	2	2	1	2	1	2	2
7	1	1	2	2	2	1	1	4	4	3	2	2	1	1	1	1	1	1	1	1	1	3	2	1	1
3	2	1	2	1	2	2	2	2	1	3	1	1	1	2	2	2	2	2	2	2	1	1.6	1	2	2
3	2	1	2	1	2	1	1	3	4	5	2	3	2	2	2	2	2	1	1	1	2	3.4	2	1	1
8	2	2	2	1	1	1	1	1	2	1	2	2	1	2	2	2	2	2	1	1	1	1.6	1	2	2
8	1	1	2	1	1	1	1	2	3	4	2	5	1	1	2	1	1	1	1	1	1	3.2	2	1	1
8	1	2	2	1	1	1	1	2	2	1	4	3	2	1	1	1	1	1	1	2	2	2.4	1	2	2
6	1	1	2	1	2	1	2	4	4	4	4	4	2	1	1	2	1	1	1	1	2	4	2	1	1
3	2	2	2	2	1	2	2	5	3	4	4	4	2	2	2	2	2	2	2	2	2	4	2	1	1
8	2	1	1	1	2	2	1	2	2	1	2	2	1	2	2	2	2	1	2	2	1	1.8	1	2	2
1	2	2	1	2	1	2	1	3	4	2	3	3	2	2	2	1	2	2	2	2	2	3	2	1	1
7	2	2	2	2	1	1	2	2	2	1	1	1	1	2	2	2	1	1	1	1	1	1.4	1	2	2
7	1	2	2	2	1	1	1	2	3	1	2	4	1	1	1	2	1	2	2	1	1	2.4	1	2	2
8	2	2	2	2	1	2	2	4	3	3	4	5	1	2	2	2	2	2	2	2	1	3.8	2	1	1
3	1	1	2	1	2	2	1	1	1	1	3	3	2	1	1	1	1	1	2	2	2	1.8	1	2	2
1	1	2	2	2	1	1	1	2	2	1	3	3	1	1	1	1	1	1	2	1	1	2.2	1	2	2
2	2	1	2	2	1	1	1	2	2	3	1	1	1	1	1	1	1	1	1	1	1	1.8	1	2	2
2	1	2	3	2	1	2	2	3	2	2	2	3	1	1	1	2	1	1	2	1	1	2.4	1	2	2
6	1	2	3	2	1	1	1	3	1	3	1	1	2	1	1	2	1	1	1	2	2	1.8	1	2	2
4	2	2	3	1	2	1	1	2	3	1	1	4	1	1	2	2	2	1	1	1	1	2.2	1	2	2
8	1	2	3	2	2	2	2	2	1	2	1	3	1	1	1	2	1	1	1	2	1	1.8	1	2	2
1	1	1	3	2	2	2	2	5	5	4	2	3	2	2	1	2	2	2	2	1	2	3.8	2	1	1
3	1	2	3	2	2	1	1	4	3	4	1	5	1	2	1	2	1	1	1	1	1	3.4	2	1	1
1	2	2	2	3	2	1	1	3	3	3	1	4	2	1	1	1	1	1	2	2	2	2.8	2	1	1
1	1	1	1	1	1	1	2	1	2	1	2	1	1	2	2	1	1	1	1	1	1	1.4	1	2	2
1	1	1	2	1	1	2	1	1	2	3	2	2	2	1	1	2	1	2	2	2	2	2	1	2	2
2	2	2	2	2	2	2	2	3	1	1	1	1	2	1	1	2	2	2	2	2	2	1.4	1	2	2
2	2	2	2	2	2	2	2	1	1	1	1	1	1	1	2	1	1	1	1	1	1	1	1	2	2
8	1	2	2	2	2	1	1	3	1	1	1	2	1	1	1	2	2	1	1	1	1	1.6	1	2	2
2	1	2	2	1	1	1	2	2	1	1	2	3	2	2	1	2	2	2	2	2	2	1.8	1	2	2
4	1	1	2	1	2	2	2	3	2	3	2	4	1	2	2	2	1	2	2	1	1	2.8	2	1	1
1	2	1	1	2	2	2	1	3	4	3	3	3	2	1	1	2	2	1	2	2	2	3.2	2	1	1
4	2	2	2	2	2	1	1	2	3	2	1	3	2	1	2	2	1	1	2	2	2	2.2	1	2	2
1	1	1	2	2	1	2	2	1	1	1	2	4	2	2	2	1	2	2	2	2	2	1.8	1	2	2
1	2	2	2	2	1	2	2	5	5	5	4	5	2	2	2	2	2	2	2	2	2	4.8	2	1	1
6	2	2	2	1	2	2	2	5	4	1	1	5	1	1	2	2	2	2	2	1	1	3.2	2	1	1
1	2	2	2	2	1	1	2	1	1	1	1	1	1	1	2	2	2	1	1	1	1	1	1	2	2
7	2	2	2	1	1	1	1	2	3	2	1	3	1	1	1	1	1	1	1	1	1	2.2	1	2	2
2	2	2	2	1	2	2	1	3	1	1	2	4	1	1	1	1	1	1	1	1	1	2.2	1	2	2
4	1	1	2	1	2	2	1	4	3	3	3	3	1	2	2	1	2	1	2	1	1	3.2	2	1	1
2	1	2	2	1	1	2	2	3	3	4	2	5	1	1	2	2	1	2	2	1	1	3.4	2	1	1
1	1	1	2	1	1	2	2	3	2	2	3	3	2	2	2	2	2	2	2	2	2	2.6	2	1	1
6	2	2	2	1	2	2	2	5	2	4	4	4	2	2	1	1	1	2	2	1	2	3.8	2	1	1
1	2	1	2	1	1	1	1	1	1	1	1	1	1	2	1	1	1	1	1	2	1	1	1	2	2
1	1	1	2	1	1	2	2	5	3	4	5	5	2	2	2	2	2	2	2	2	2	4.4	2	1	1
4	2	2	2	2	1	1	1	3	5	3	5	5	1	1	1	2	1	1	1	1	1	4.2	2	1	1
2	2	2	2	1	2	1	2	1	2	1	1	1	1	2	2	2	2	1	1	1	1	1.2	1	2	2
4	1	2	2	2	2	2	2	3	3	3	2	5	2	2	2	2	2	2	2	2	2	3.2	2	1	1
7	1	2	2	3	2	2	1	4	4	4	1	1	1	1	1	1	1	2	2	2	1	2.8	2	1	1
2	2	1	2	1	2	1	1	1	2	1	1	1	2	1	1	2	1	1	1	1	2	1.2	1	2	2
2	1	2	2	2	2	2	2	4	4	4	3	4	2	2	2	2	2	2	2	2	2	3.8	2	1	1
1	2	2	2	1	1	2	2	3	1	1	1	4	2	2	2	2	2	2	2	2	2	2	1	2	2
4	1	2	2	1	2	2	1	5	3	4	2	5	1	1	2	2	1	1	1	2	1	3.8	2	1	1
2	1	2	2	1	1	1	2	3	3	3	1	4	2	1	1	2	1	2	1	1	2	2.8	2	1	1
2	1	2	2	1	2	2	2	4	4	2	1	2	2	1	2	2	2	2	2	2	2	2.6	2	1	1
2	1	1	2	1	2	1	1	3	2	4	3	3	2	1	2	2	2	1	2	2	2	3	2	1	1
2	2	1	2	1	1	2	2	4	5	1	4	3	2	2	2	2	2	2	2	2	2	3.4	2	1	1
2	2	2	2	1	1	1	2	5	4	4	1	3	1	1	1	2	2	1	1	2	1	3.4	2	1	1
2	2	1	2	1	2	2	2	4	5	3	4	4	2	2	2	2	2	2	2	2	2	4	2	1	1
6	2	2	2	1	1	2	1	5	4	3	2	5	1	1	1	2	1	2	2	1	1	3.8	2	1	1
2	1	1	2	1	2	1	2	2	1	2	1	5	1	1	1	2	2	1	2	1	1	2.2	1	2	2
3	1	2	2	1	1	2	2	3	3	3	3	3	2	2	2	2	2	2	2	2	2	3	2	1	1
4	2	1	2	2	1	2	2	3	5	5	3	3	2	2	2	2	1	2	2	2	2	3.8	2	1	1
6	1	1	2	1	1	1	1	2	1	5	2	4	1	1	1	1	1	1	1	2	1	2.8	2	1	1
6	1	1	2	1	2	2	2	4	3	1	1	3	2	1	1	2	1	2	2	2	2	2.4	1	2	2
1	1	1	2	2	1	2	1	4	5	5	2	3	2	1	1	2	1	2	1	1	2	3.8	2	1	1
4	1	2	2	2	1	2	2	3	3	3	3	3	2	1	1	1	1	2	2	2	2	3	2	1	1
4	1	2	2	2	1	2	2	2	4	1	3	3	2	2	1	1	1	1	1	2	2	2.6	2	1	1
5	2	1	2	1	2	1	2	1	1	1	1	1	1	2	2	2	2	1	1	1	1	1	1	2	2
7	2	2	2	1	1	1	2	1	1	1	1	1	1	1	2	1	2	1	1	2	1	1	1	2	2
2	2	1	2	1	1	1	1	5	1	1	1	3	1	1	2	1	1	1	1	1	1	2.2	1	2	2
2	1	1	2	1	1	1	2	2	2	1	1	4	1	2	2	2	2	1	2	1	1	2	1	2	2
1	2	2	2	1	1	1	2	1	1	3	1	1	2	2	2	2	2	2	2	2	2	1.4	1	2	2
6	1	2	2	1	1	2	1	3	1	1	3	3	2	1	1	2	1	2	2	1	2	2.2	1	2	2
4	2	2	2	1	2	2	2	3	5	3	1	1	2	1	1	2	2	2	2	2	2	2.6	2	1	1
4	1	2	2	2	1	2	2	5	5	4	5	5	2	2	2	2	2	2	2	2	2	4.8	2	1	1
1	2	2	2	1	1	1	1	4	1	3	1	3	1	1	1	1	1	1	1	1	1	2.4	1	2	2
6	1	1	2	2	1	1	2	2	3	1	1	3	2	1	2	1	1	1	1	2	2	2	1	2	2
2	2	2	2	1	1	1	2	1	1	2	1	2	1	2	2	2	1	1	1	1	1	1.4	1	2	2
6	1	1	2	2	1	1	1	3	3	1	1	3	2	1	1	1	1	1	1	1	2	2.2	1	2	2
6	2	1	2	1	1	2	2	2	1	3	3	3	2	2	2	2	2	2	2	2	2	2.4	1	2	2
6	1	2	2	2	1	2	2	4	4	4	3	4	2	2	2	2	2	2	2	2	2	3.8	2	1	1
5	2	1	2	3	1	1	1	2	2	4	2	4	1	1	1	1	1	1	1	1	1	2.8	2	1	1
1	1	1	2	2	1	2	2	2	2	3	2	2	1	2	2	2	2	2	1	1	1	2.2	1	2	2
1	1	1	2	2	2	2	1	2	4	5	3	3	1	1	2	2	2	1	2	1	1	3.4	2	1	1
7	2	1	2	2	1	1	1	2	2	3	5	1	1	1	1	1	1	1	1	1	1	2.6	2	1	1
1	1	2	2	2	1	1	1	2	2	2	1	2	1	1	1	1	1	1	1	1	1	1.8	1	2	2
8	1	1	2	2	1	1	1	3	3	3	2	3	1	1	2	2	1	2	2	1	1	2.8	2	1	1
4	1	1	2	1	1	2	1	1	3	3	2	2	1	2	1	1	1	2	2	1	1	2.2	1	2	2
6	2	2	2	2	1	1	2	1	2	5	5	3	2	2	2	2	1	1	1	1	2	3.2	2	1	1
2	1	1	3	2	1	1	1	2	2	5	4	2	1	2	1	1	1	1	1	2	1	3	2	1	1
1	2	1	3	2	1	1	2	3	4	3	2	4	1	2	2	2	2	1	1	1	1	3.2	2	1	1
3	1	2	3	2	1	1	2	3	3	5	3	2	1	2	1	1	1	1	1	1	1	3.2	2	1	1
6	2	1	3	1	1	1	1	3	2	4	4	3	1	1	1	2	2	2	1	1	1	3.2	2	1	1
8	2	1	2	1	2	2	2	5	5	3	3	3	2	2	2	2	2	2	2	2	2	3.8	2	1	1
8	1	2	2	2	1	2	2	2	2	1	1	1	2	2	2	2	2	2	2	2	2	1.4	1	2	2
2	2	1	2	1	1	2	2	4	3	1	1	3	2	2	2	2	2	2	2	2	2	2.4	1	2	2
1	2	2	2	1	1	1	1	3	3	3	1	3	1	1	1	1	1	1	1	1	1	2.6	2	1	1
3	1	1	2	1	1	1	1	3	3	3	1	1	1	1	1	1	1	1	1	1	1	2.2	1	2	2
4	2	2	2	2	1	2	1	3	3	3	1	1	1	1	1	2	1	2	2	2	1	2.2	1	2	2
6	1	2	2	2	2	1	1	5	4	4	5	5	2	2	2	2	2	2	2	2	2	4.6	2	1	1
7	1	1	2	1	1	1	2	3	1	3	1	1	1	1	1	1	1	1	1	1	1	1.8	1	2	2
8	2	1	2	1	1	1	1	3	1	3	1	1	1	2	1	2	1	1	1	1	1	1.8	1	2	2
1	1	2	2	2	2	1	2	4	2	5	4	5	2	1	1	2	2	1	1	2	2	4	2	1	1
2	1	2	2	2	1	1	2	4	3	3	4	3	1	1	1	2	1	2	1	1	1	3.4	2	1	1
3	2	2	2	3	1	2	2	3	3	3	3	3	2	2	2	2	2	2	2	2	2	3	2	1	1
4	2	2	2	3	1	2	2	4	4	3	4	3	2	2	2	2	2	2	2	2	2	3.6	2	1	1
6	1	2	2	3	2	1	1	4	5	3	1	2	1	1	2	1	1	1	1	1	1	3	2	1	1
7	2	2	2	2	2	2	2	3	4	3	2	3	2	1	2	2	1	2	2	1	2	3	2	1	1
5	2	2	2	2	2	1	2	2	4	3	2	1	1	1	1	1	1	1	1	1	1	2.4	1	2	2
2	2	1	2	2	1	1	2	2	2	2	1	1	1	1	1	1	1	2	1	1	1	1.6	1	2	2
3	1	1	2	1	1	1	1	2	4	1	1	2	1	1	1	2	1	1	1	1	1	2	1	2	2
7	2	1	2	1	1	1	2	2	2	2	1	1	1	2	2	1	1	1	1	1	1	1.6	1	2	2
6	2	1	2	1	1	1	1	2	2	2	1	1	1	2	2	2	2	1	1	1	1	1.6	1	2	2
7	2	2	2	1	1	2	2	2	2	3	1	1	2	2	2	1	1	2	1	1	2	1.8	1	2	2
7	2	2	2	2	1	1	2	2	4	1	1	1	1	2	2	2	1	1	1	1	1	1.8	1	2	2
7	2	2	2	2	1	1	2	3	1	3	1	1	1	2	2	2	2	1	1	1	1	1.8	1	2	2
1	1	2	2	2	2	2	1	3	5	2	4	4	2	1	1	1	1	2	1	1	2	3.6	2	1	1
2	2	1	2	2	1	1	2	4	5	2	2	2	2	1	1	1	1	2	1	2	2	3	2	1	1
3	2	1	2	1	1	1	1	2	2	3	5	4	2	1	1	2	2	1	1	2	2	3.2	2	1	1
6	1	2	2	2	2	1	1	2	3	2	3	3	2	1	1	2	1	2	1	2	2	2.6	2	1	1
7	1	2	2	2	1	1	2	3	4	4	2	2	1	2	2	1	1	1	1	2	1	3	2	1	1
6	1	2	2	2	1	1	1	2	4	2	3	3	2	2	2	1	2	1	1	2	2	2.8	2	1	1
1	2	2	2	2	2	1	2	2	2	2	4	3	1	2	2	2	2	1	1	2	1	2.6	2	1	1
2	2	1	2	1	2	2	1	5	3	2	2	2	2	2	2	1	1	2	1	2	2	2.8	2	1	1
4	2	1	2	1	2	1	1	1	5	3	3	3	1	1	1	1	1	1	1	1	1	3	2	1	1
6	1	2	2	2	2	2	2	1	1	2	2	2	1	1	1	2	2	2	2	2	1	1.6	1	2	2
7	2	2	2	1	2	1	1	1	2	3	2	2	1	2	2	2	2	1	1	1	1	2	1	2	2
2	1	1	2	1	2	1	2	3	3	1	1	1	1	2	2	1	2	1	1	1	1	1.8	1	2	2
2	2	1	2	1	2	2	1	1	3	3	2	3	2	2	2	1	1	2	2	2	2	2.4	1	2	2
4	1	1	2	2	2	1	2	2	1	1	1	1	1	1	1	1	1	1	1	1	1	1.2	1	2	2
6	2	1	2	2	2	1	1	1	3	2	4	2	1	1	1	1	1	1	1	1	1	2.4	1	2	2
4	2	2	2	2	2	1	2	3	3	1	2	2	1	1	1	1	1	1	1	1	1	2.2	1	2	2
4	1	2	2	2	2	2	2	3	4	5	3	3	2	2	1	2	2	2	2	1	2	3.6	2	1	1
2	2	1	2	1	2	1	1	4	4	1	1	1	1	1	1	1	1	1	1	1	1	2.2	1	2	2
6	1	1	2	2	2	1	1	1	5	2	2	2	1	1	2	2	2	1	1	1	1	2.4	1	2	2
7	2	2	2	1	1	1	1	1	1	2	2	1	1	2	2	2	2	1	1	1	1	1.4	1	2	2
6	1	2	2	2	1	2	2	3	3	5	3	3	1	1	1	2	2	2	1	1	1	3.4	2	1	1
4	2	2	1	1	2	1	1	1	3	3	1	1	1	1	1	1	1	1	1	1	1	1.8	1	2	2
3	1	2	2	3	2	1	2	1	2	2	4	3	1	2	2	2	1	1	1	1	1	2.4	1	2	2
1	2	2	1	2	2	1	1	2	2	2	2	2	1	1	1	1	1	1	1	1	1	2	1	2	2
6	1	1	1	1	2	1	2	1	5	3	5	4	1	2	2	2	1	1	1	1	1	3.6	2	1	1
7	2	1	1	1	2	2	1	1	1	3	1	1	1	2	2	2	2	2	1	1	1	1.4	1	2	2
7	1	2	2	1	2	1	1	1	4	5	3	1	1	1	1	1	1	1	1	1	1	2.8	2	1	1
2	2	2	2	2	2	2	2	1	3	3	1	1	1	2	2	2	2	2	1	1	1	1.8	1	2	2
1	1	2	2	1	2	2	2	1	5	2	3	3	2	1	1	1	2	2	2	2	2	2.8	2	1	1
6	2	2	2	1	2	2	1	3	3	1	3	1	1	1	2	2	2	1	2	1	1	2.2	1	2	2
7	1	1	2	1	2	1	2	1	4	2	2	4	1	2	2	1	1	1	1	1	1	2.6	2	1	1
4	2	1	2	1	2	2	2	2	2	2	2	2	1	2	2	2	2	2	2	2	1	2	1	2	2
4	1	1	2	1	2	2	2	3	3	3	5	3	2	2	2	2	2	2	2	2	2	3.4	2	1	1
1	1	2	2	2	2	1	1	1	3	3	1	3	1	1	1	2	1	2	2	2	1	2.2	1	2	2
2	2	2	2	2	1	1	2	1	3	5	3	4	1	1	1	2	1	1	1	1	1	3.2	2	1	1
3	1	2	2	2	1	2	2	1	1	1	3	3	2	2	2	2	2	2	2	2	2	1.8	1	2	2
6	1	1	2	1	1	2	1	1	3	3	3	3	1	2	2	2	2	2	1	1	1	2.6	2	1	1
7	2	1	2	1	1	2	1	3	3	3	1	1	2	1	1	2	2	2	2	2	2	2.2	1	2	2
7	1	1	2	1	1	1	2	1	5	3	3	3	1	2	2	2	2	1	1	1	1	3	2	1	1
7	2	1	2	2	1	2	2	2	1	2	3	1	2	1	1	2	2	2	2	2	2	1.8	1	2	2
1	1	2	2	2	2	2	2	4	5	4	3	4	2	2	2	2	2	2	2	2	2	4	2	1	1
2	2	2	2	3	2	2	1	4	3	4	4	4	2	1	2	2	2	2	2	2	2	3.8	2	1	1
3	1	2	2	3	1	2	2	4	4	3	4	4	2	2	2	2	2	2	2	2	2	3.8	2	1	1
4	2	2	2	2	1	2	2	3	3	3	3	3	2	2	2	2	2	2	2	2	2	3	2	1	1
6	1	2	2	3	2	1	2	3	4	5	2	3	1	1	2	2	2	2	1	2	1	3.4	2	1	1
6	2	2	2	3	1	1	2	3	3	4	3	2	1	1	2	2	2	1	1	2	1	3	2	1	1
4	2	2	2	2	2	2	1	4	5	4	3	3	2	1	1	1	2	2	2	2	2	3.8	2	1	1
7	1	2	2	1	2	1	1	1	1	1	1	1	1	1	1	1	1	1	1	1	1	1	1	2	2
2	2	2	2	2	1	2	2	1	3	3	1	1	1	2	2	2	2	2	1	1	1	1.8	1	2	2
1	2	2	2	1	2	2	2	1	1	2	3	3	2	1	1	1	2	2	2	2	2	2	1	2	2
6	1	2	2	1	1	2	1	3	3	1	3	1	1	1	2	2	2	1	2	1	1	2.2	1	2	2
7	2	1	2	1	2	1	2	1	1	2	2	1	1	2	2	1	1	1	1	1	1	1.4	1	2	2
4	1	1	2	1	1	2	2	2	2	2	2	2	1	2	2	2	2	2	2	2	1	2	1	2	2
4	2	1	2	1	2	2	2	3	3	3	1	3	2	2	2	2	2	2	2	2	2	2.6	2	1	1
1	1	2	2	2	1	1	1	1	3	3	1	3	1	1	1	2	1	2	2	2	1	2.2	1	2	2
2	2	2	2	2	1	1	2	1	1	1	1	1	1	1	1	2	1	1	1	1	1	1	1	2	2
6	1	2	2	2	1	1	1	3	2	1	1	2	2	1	1	1	1	1	1	1	2	1.8	1	2	2
2	2	2	2	1	1	1	2	1	1	1	1	1	1	2	1	1	1	1	1	1	1	1	1	2	2
2	2	2	2	1	2	2	2	1	2	1	1	3	2	2	1	2	1	2	1	2	2	1.6	1	2	2
2	1	2	2	1	1	1	1	5	1	1	2	2	1	1	1	1	1	2	1	1	1	2.2	1	2	2
2	2	2	2	1	1	1	2	5	5	1	1	3	1	2	1	1	2	1	1	2	1	3	2	1	1
2	2	2	2	1	2	1	2	3	1	1	1	2	2	2	1	1	2	1	1	2	2	1.6	1	2	2
2	1	2	2	1	2	2	2	3	2	1	1	1	1	1	2	2	1	2	2	1	1	1.6	1	2	2
6	2	2	2	2	2	1	1	3	3	4	2	1	1	2	1	2	2	1	1	1	1	2.6	2	1	1
2	2	2	2	2	2	2	1	1	2	1	1	3	1	1	1	1	1	1	1	2	1	1.6	1	2	2
5	1	2	2	1	2	2	1	2	3	2	2	3	2	1	2	2	1	2	2	1	2	2.4	1	2	2
2	2	2	2	1	1	2	2	2	2	2	1	1	1	1	1	2	1	1	2	1	1	1.6	1	2	2
1	2	1	2	2	2	2	2	4	4	1	3	3	2	1	1	2	2	2	2	2	2	3	2	1	1
2	2	2	2	1	2	1	1	2	2	1	3	2	1	1	1	2	1	1	1	1	1	2	1	2	2
4	1	2	3	1	2	1	1	2	4	5	5	4	1	1	1	2	2	2	1	2	1	4	2	1	1
1	1	1	2	2	2	1	1	5	5	4	2	3	1	1	1	1	2	1	1	2	2	3.8	2	1	1
3	1	2	2	2	1	1	2	4	3	4	5	5	2	1	2	1	2	1	2	2	2	4.2	2	1	1
1	2	2	2	3	2	1	1	3	3	5	5	4	2	1	1	2	2	1	2	2	2	4	2	1	1
1	1	1	1	1	1	2	1	5	2	5	2	5	1	2	2	1	2	2	2	2	2	3.8	2	1	1
1	1	1	2	1	1	2	1	5	2	5	5	5	2	2	1	2	2	2	2	2	2	4.4	2	1	1
2	1	2	2	2	2	2	2	3	5	5	5	5	2	1	1	2	1	1	2	2	2	4.6	2	1	1
2	1	2	2	2	2	2	2	5	5	5	5	3	2	2	1	2	2	1	1	2	2	4.6	2	1	1
8	1	2	2	2	2	1	1	5	5	5	5	5	1	1	1	1	2	2	1	2	2	5	2	1	1
2	1	2	2	1	1	1	2	2	5	5	5	5	2	2	2	2	2	2	2	2	2	4.4	2	1	1
4	1	1	2	1	2	2	2	3	2	4	2	4	1	2	2	2	2	2	2	2	2	3	2	1	1
4	1	2	3	1	2	1	1	2	4	5	5	4	1	1	1	2	2	2	1	2	2	4	2	1	1
